# Supplementary material for: Chloroplasts evolved an additional layer of translational regulation based on non-AUG start codons for proteins with different turnover rates
Source: Sci Rep. 2023 Jan 17;13:896. doi: 10.1038/s41598-022-27347-9 (PMC9845219; doi:10.1038/s41598-022-27347-9)
Supplement: Supplementary file 2 — Supplementary Information 2. [file 41598_2022_27347_MOESM2_ESM.xls]

## Sheet: Sheet1
			Supporting data for protein N-terminal identification via MS-MS
	Transplastomic tobacco plants expressing GUS under psbA promoter having either AUG or UUG or GUG as start codon
Sl no	Sample details	Accession no	Description [Source]	Unique peptides (sequences)	Seq coverage	emPAI	MOWSE score	observed mass	Theoretical mass	Peptide sequences + modification	Ion score
1	psbA:AUG	gi|475169	beta-glucuronidase [synthetic construct]	16 (14)	28	1.74	703	1247.62	1246.63	Q.ESRAIAVPGSFN.D	58
								1654.85	1653.8	A.DIRNYAGNVWYQR.E	87
								1630.66	1629.79	F.DAVTHYGKVWVNNQ.E	91
								1630.72	1629.79	F.DAVTHYGKVWVNNQ.E	90
								1035.48	1034.45	M.EHQGGYTPF.E	66
								1235.57	1234.53	M.EHQGGYTPFEA.D	87
								817.478	816.434	G.DVSVELR.D	53
								1743.09	1742.02	C.DIYPLRVGIRSVAVKG.E	56
								2367.26	2366.16	G.EQFLINHKPFYFTGFGRHE.D	74
								1900.88	1899.85	M.DWIGANSYRTSHYPYA.E	108
								1839.76	1838.86	R.DKNHPSVVMWSIANEP.D + Oxidation (M)	92
								1839.94	1838.86	R.DKNHPSVVMWSIANEP.D + Oxidation (M)	106
								1639.99	1638.9	Q.EKLHQPIIITEYGV.D	98
								802.485	801.434	F.DRVSAVVG.E	56
								1676.81	1675.83	F.DRVSAVVGEQVWNFA.D	59
								2265.33	2264.24	A.DFATSQGILRVGGNKKGIFTR.D	104
2	psbA:UUG	gi|475169	beta-glucuronidase [synthetic construct]	7(6)	13	0.63	258	1247.58	1246.63	Q.ESRAIAVPGSFN.D	63
								1654.76	1653.8	A.DIRNYAGNVWYQR.E	80
								1630.7	1629.79	F.DAVTHYGKVWVNNQ.E	88
								1235.49	1234.53	M.EHQGGYTPFEA.D	85
								817.419	816.434	G.DVSVELR.D	53
								881.451	880.465	A.DEHGIVVI.D	44
								1639.87	1638.9	Q.EKLHQPIIITEYGV.D	80
3	psbA:GUG	gi|475169	beta-glucuronidase [synthetic construct]	3(3)	5	0.23	142	1654.85	1653.8	A.DIRNYAGNVWYQR.E	77
								1235.54	1234.53	M.EHQGGYTPFEA.D	66
								1082.64	1081.58	D.DITVVTHVAQ.D	70

## Sheet: Sheet2
MASCOT Search Results
Protein View: gi|475169
beta-glucuronidase [synthetic construct]
Database:	NCBInr
Score:	703
Nominal mass (Mr):	68903
Calculated pI:	5.24
Taxonomy:	synthetic construct
This protein sequence matches the following other entries:
gi|14594803 from Arabidopsis thaliana
gi|14594807 from Arabidopsis thaliana
gi|16903091 from Cloning vector pWS31
gi|16903094 from Cloning vector pWS32
gi|29150589 from Cloning Vector pHRGFPGUS
gi|30025557 from Cloning vector pHR50
gi|30523396 from Cloning vector pHRE1-km
gi|55724884 from Cloning vector pRU1064
gi|55724887 from Cloning vector pRU1075
gi|55724890 from Cloning vector pRU1076
gi|55724893 from Cloning vector pRU1161
gi|55724896 from Cloning vector pRU1156
gi|55724900 from Cloning vector pRU1212
gi|114325533 from Gene trapping Ds/T-DNA vector pDsG8
gi|133854407 from Cloning vector pJY-mini-Tn7T-gus-Sm
gi|190701021 from Reporter vector pMK2030
gi|403182263 from Cloning vector pLMB51
gi|452814815 from synthetic construct
Sequence similarity is available as an NCBI BLAST search of gi|475169 against nr.
Search parameters
MS data file:	DATA.TXT
Enzyme:	Asp-N_ambic: cuts N-term side of DE.
Fixed modifications:	Carbamidomethyl (C)
Variable modifications:	Oxidation (M)
Protein sequence coverage: 28%
Matched peptides shown in bold red.
1	MVRPVETPTR	EIKKLDGLWA	FSLDRENCGI	DQRWWESALQ	ESRAIAVPGS
51	FNDQFADADI	RNYAGNVWYQ	REVFIPKGWA	GQRIVLRFDA	VTHYGKVWVN
101	NQEVMEHQGG	YTPFEADVTP	YVIAGKSVRI	TVCVNNELNW	QTIPPGMVIT
151	DENGKKKQSY	FHDFFNYAGI	HRSVMLYTTP	NTWVDDITVV	THVAQDCNHA
201	SVDWQVVANG	DVSVELRDAD	QQVVATGQGT	SGTLQVVNPH	LWQPGEGYLY
251	ELCVTAKSQT	ECDIYPLRVG	IRSVAVKGEQ	FLINHKPFYF	TGFGRHEDAD
301	LRGKGFDNVL	MVHDHALMDW	IGANSYRTSH	YPYAEEMLDW	ADEHGIVVID
351	ETAAVGFNLS	LGIGFEAGNK	PKELYSEEAV	NGETQQAHLQ	AIKELIARDK
401	NHPSVVMWSI	ANEPDTRPQG	AREYFAPLAE	ATRKLDPTRP	ITCVNVMFCD
451	AHTDTISDLF	DVLCLNRYYG	WYVQSGDLET	AEKVLEKELL	AWQEKLHQPI
501	IITEYGVDTL	AGLHSMYTDM	WSEEYQCAWL	DMYHRVFDRV	SAVVGEQVWN
551	FADFATSQGI	LRVGGNKKGI	FTRDRKPKSA	AFLLQKRWTG	MNFGEKPQQG
601	GKQ
Unformatted sequence string: 603 residues (for pasting into other applications).
Residue Number Increasing Mass Decreasing Mass
Query	Start	–	End	Observed	Mr(expt)	Mr(calc)	ppm	M	Score	Expect	Rank	U	Peptide
224	41	–	52	1247.62	1246.61	1246.63	-17.4	0	58	0.0037	1Score > 47 indicates identity	U	Q.ESRAIAVPGSFN.D
											Score > 34 indicates homology
337	59	–	71	1654.85	1653.84	1653.8	26.1	0	87	3.2e-06	1Score > 45 indicates identity	U	A.DIRNYAGNVWYQR.E
											Score > 42 indicates homology
327	89	–	102	1630.66	1629.65	1629.79	-86.2	0	91	7.1e-07	1Score > 42 indicates identity	U	F.DAVTHYGKVWVNNQ.E
											Score > 32 indicates homology
328	89	–	102	1630.72	1629.71	1629.79	-48.2	0	90	1.5e-06	1Score > 44 indicates identity	U	F.DAVTHYGKVWVNNQ.E
											Score > 39 indicates homology
130	106	–	114	1035.48	1034.48	1034.45	29.3	0	66	0.00062	1Score > 47 indicates identity	U	M.EHQGGYTPF.E
											Score > 46 indicates homology
214	106	–	116	1235.57	1234.56	1234.53	27	1	87	4.1e-06	1Score > 46 indicates identity	U	M.EHQGGYTPFEA.D
											Score > 39 indicates homology
14	211	–	217	817.478	816.471	816.434	45.3	1	53	0.012	1Score > 47 indicates identity	U	G.DVSVELR.D
											Score > 46 indicates homology
379	263	–	278	1743.09	1742.08	1742.02	36.4	0	56	0.0018	1Score > 41 indicates identity	U	C.DIYPLRVGIRSVAVKG.E
											Score > 37 indicates homology
442	279	–	297	2367.26	2366.25	2366.16	39.1	1	74	5.3e-05	1Score > 43 indicates identity	U	G.EQFLINHKPFYFTGFGRHE.D
											Score > 34 indicates homology
406	319	–	334	1900.88	1899.87	1899.85	9.45	0	108	2.4e-08	1Score > 44 indicates identity	U	M.DWIGANSYRTSHYPYA.E
											Score > 39 indicates homology
396	399	–	414	1839.76	1838.75	1838.86	-60.5	1	92	5.2e-07	1Score > 42 indicates identity	U	R.DKNHPSVVMWSIANEP.D + Oxidation (M)
											Score > 31 indicates homology
397	399	–	414	1839.94	1838.94	1838.86	40.4	1	106	4.3e-08	1Score > 45 indicates identity	U	R.DKNHPSVVMWSIANEP.D + Oxidation (M)
											Score > 33 indicates homology
331	494	–	507	1639.99	1638.98	1638.9	48.7	1	98	1.7e-07	1Score > 42 indicates identity	U	Q.EKLHQPIIITEYGV.D
3	538	–	545	802.485	801.478	801.434	54.5	0	56	0.0069	1Score > 47 indicates identity	U	F.DRVSAVVG.E
345	538	–	552	1676.81	1675.81	1675.83	-15.8	1	59	0.002	1Score > 45 indicates identity	U	F.DRVSAVVGEQVWNFA.D
											Score > 37 indicates homology
440	553	–	573	2265.33	2264.32	2264.24	37.2	0	104	3.7e-08	1Score > 42 indicates identity	U	A.DFATSQGILRVGGNKKGIFTR.D
Error distribution
Mascot: http://www.matrixscience.com/

## Sheet: Sheet3
MASCOT Search Results
Protein View: gi|475169
beta-glucuronidase [synthetic construct]
Database:	NCBInr
Score:	258
Nominal mass (Mr):	68903
Calculated pI:	5.24
Taxonomy:	synthetic construct
This protein sequence matches the following other entries:
gi|14594803 from Arabidopsis thaliana
gi|14594807 from Arabidopsis thaliana
gi|16903091 from Cloning vector pWS31
gi|16903094 from Cloning vector pWS32
gi|29150589 from Cloning Vector pHRGFPGUS
gi|30025557 from Cloning vector pHR50
gi|30523396 from Cloning vector pHRE1-km
gi|55724884 from Cloning vector pRU1064
gi|55724887 from Cloning vector pRU1075
gi|55724890 from Cloning vector pRU1076
gi|55724893 from Cloning vector pRU1161
gi|55724896 from Cloning vector pRU1156
gi|55724900 from Cloning vector pRU1212
gi|114325533 from Gene trapping Ds/T-DNA vector pDsG8
gi|133854407 from Cloning vector pJY-mini-Tn7T-gus-Sm
gi|190701021 from Reporter vector pMK2030
gi|403182263 from Cloning vector pLMB51
gi|452814815 from synthetic construct
Sequence similarity is available as an NCBI BLAST search of gi|475169 against nr.
Search parameters
MS data file:	DATA.TXT
Enzyme:	Asp-N_ambic: cuts N-term side of DE.
Fixed modifications:	Carbamidomethyl (C)
Variable modifications:	Oxidation (M)
Protein sequence coverage: 13%
Matched peptides shown in bold red.
1	MVRPVETPTR	EIKKLDGLWA	FSLDRENCGI	DQRWWESALQ	ESRAIAVPGS
51	FNDQFADADI	RNYAGNVWYQ	REVFIPKGWA	GQRIVLRFDA	VTHYGKVWVN
101	NQEVMEHQGG	YTPFEADVTP	YVIAGKSVRI	TVCVNNELNW	QTIPPGMVIT
151	DENGKKKQSY	FHDFFNYAGI	HRSVMLYTTP	NTWVDDITVV	THVAQDCNHA
201	SVDWQVVANG	DVSVELRDAD	QQVVATGQGT	SGTLQVVNPH	LWQPGEGYLY
251	ELCVTAKSQT	ECDIYPLRVG	IRSVAVKGEQ	FLINHKPFYF	TGFGRHEDAD
301	LRGKGFDNVL	MVHDHALMDW	IGANSYRTSH	YPYAEEMLDW	ADEHGIVVID
351	ETAAVGFNLS	LGIGFEAGNK	PKELYSEEAV	NGETQQAHLQ	AIKELIARDK
401	NHPSVVMWSI	ANEPDTRPQG	AREYFAPLAE	ATRKLDPTRP	ITCVNVMFCD
451	AHTDTISDLF	DVLCLNRYYG	WYVQSGDLET	AEKVLEKELL	AWQEKLHQPI
501	IITEYGVDTL	AGLHSMYTDM	WSEEYQCAWL	DMYHRVFDRV	SAVVGEQVWN
551	FADFATSQGI	LRVGGNKKGI	FTRDRKPKSA	AFLLQKRWTG	MNFGEKPQQG
601	GKQ
Unformatted sequence string: 603 residues (for pasting into other applications).
Residue Number Increasing Mass Decreasing Mass
Query	Start	–	End	Observed	Mr(expt)	Mr(calc)	ppm	M	Score	Expect	Rank	U	Peptide
156	41	–	52	1247.58	1246.57	1246.63	-44.8	0	63	0.0013	1Score > 46 indicates identity	U	Q.ESRAIAVPGSFN.D
											Score > 30 indicates homology
251	59	–	71	1654.76	1653.75	1653.8	-29.2	0	80	1.5e-05	1Score > 44 indicates identity	U	A.DIRNYAGNVWYQR.E
											Score > 33 indicates homology
244	89	–	102	1630.7	1629.69	1629.79	-59.6	0	88	2.1e-06	1Score > 43 indicates identity	U	F.DAVTHYGKVWVNNQ.E
											Score > 41 indicates homology
151	106	–	116	1235.49	1234.49	1234.53	-32.2	1	85	4.2e-06	1Score > 43 indicates identity	U	M.EHQGGYTPFEA.D
											Score > 37 indicates homology
9	211	–	217	817.419	816.412	816.434	-27.7	1	53	0.018	1Score > 48 indicates identity	U	G.DVSVELR.D
35	342	–	349	881.451	880.443	880.465	-25	1	44	0.081	1Score > 46 indicates identity	U	A.DEHGIVVI.D
											Score > 42 indicates homology
247	494	–	507	1639.87	1638.87	1638.9	-18.7	1	80	1.5e-05	1Score > 45 indicates identity	U	Q.EKLHQPIIITEYGV.D
											Score > 42 indicates homology
Error distribution
LOCUS	CAA83649 603 aa linear	SYN 14	-NOV-2006
DEFINITION	beta-glucuronidase [synthetic construct].
ACCESSION	CAA83649
VERSION	CAA83649.1 GI:475169
DBSOURCE	embl accession Z32701.1
KEYWORDS	.
SOURCE	synthetic construct
ORGANISM	synthetic construct
	other sequences; artificial sequences.
REFERENCE	1
AUTHORS	Mullaney,E.J., Hamer,J.E., Roberti,K.A., Yelton,M.M	. and
	Timberlake,W.E.
TITLE	Primary structure of the trpC gene from Aspergillus	nidula	ns
JOURNAL	Mol. Gen. Genet. 199 (1), 37-45 (1985)
PUBMED	3158796
REMARK	(sites)
REFERENCE	2
AUTHORS	Roberts,I.N., Oliver,R.P., Punt,P.J. and van den Ho	ndel,C.	A.
TITLE	Expression of the Escherichia coli beta-glucuronida	se gene	in
	industrial and phytopathogenic filamentous fungi
JOURNAL	Curr. Genet. 15 (3), 177-180 (1989)
PUBMED	2504501
REMARK	(sites)
REFERENCE	3 (residues 1 to 603)
AUTHORS	Punt,P.
TITLE	Direct Submission
JOURNAL	Submitted (22-APR-1994) Punt P., TNO Nutrition and	Food Re	search
	Institute, Lange Kleiweg 139, Rijkswik, The Netherl	ands
FEATURES	Location/Qualifiers
source	1..603
	/organism="synthetic construct"
	/db_xref="taxon:32630"
Protein	1..603
	/product="beta-glucuronidase"
Region	1..600
	/region_name="PRK10150"
	/note="beta-D-glucuronidase; Provisional"
	/db_xref="CDD:182269"
Region	9..180
	/region_name="Glyco_hydro_2_N"
	/note="Glycosyl hydrolases family 2, sugar	bindin	g domain;
	pfam02837"
	/db_xref="CDD:202424"
Region	184..272
	/region_name="Glyco_hydro_2"
	/note="Glycosyl hydrolases family 2; pfam0	0703"
	/db_xref="CDD:201405"
Region	274..593
	/region_name="Glyco_hydro_2_C"
	/note="Glycosyl hydrolases family 2, TIM b	arrel d	omain;
	pfam02836"
	/db_xref="CDD:202423"
CDS	1..603
	/gene="uidA"
	/standard_name="gus"
	/coded_by="Z32701.1:2302..4113"
	/experiment="experimental evidence, no add	itional	details
	recorded"
	/citation=[2]
	/transl_table=11
Mascot: http://www.matrixscience.com/

## Sheet: Sheet4
MASCOT Search Results
Protein View: gi|475169
beta-glucuronidase [synthetic construct]
Database:	NCBInr
Score:	142
Nominal mass (Mr):	68903
Calculated pI:	5.24
Taxonomy:	synthetic construct
This protein sequence matches the following other entries:
gi|14594803 from Arabidopsis thaliana
gi|14594807 from Arabidopsis thaliana
gi|16903091 from Cloning vector pWS31
gi|16903094 from Cloning vector pWS32
gi|29150589 from Cloning Vector pHRGFPGUS
gi|30025557 from Cloning vector pHR50
gi|30523396 from Cloning vector pHRE1-km
gi|55724884 from Cloning vector pRU1064
gi|55724887 from Cloning vector pRU1075
gi|55724890 from Cloning vector pRU1076
gi|55724893 from Cloning vector pRU1161
gi|55724896 from Cloning vector pRU1156
gi|55724900 from Cloning vector pRU1212
gi|114325533 from Gene trapping Ds/T-DNA vector pDsG8
gi|133854407 from Cloning vector pJY-mini-Tn7T-gus-Sm
gi|190701021 from Reporter vector pMK2030
gi|403182263 from Cloning vector pLMB51
gi|452814815 from synthetic construct
Sequence similarity is available as an NCBI BLAST search of gi|475169 against nr.
Search parameters
MS data file:	DATA.TXT
Enzyme:	Asp-N_ambic: cuts N-term side of DE.
Fixed modifications:	Carbamidomethyl (C)
Variable modifications:	Oxidation (M)
Protein sequence coverage: 5%
Matched peptides shown in bold red.
1	MVRPVETPTR	EIKKLDGLWA	FSLDRENCGI	DQRWWESALQ	ESRAIAVPGS
51	FNDQFADADI	RNYAGNVWYQ	REVFIPKGWA	GQRIVLRFDA	VTHYGKVWVN
101	NQEVMEHQGG	YTPFEADVTP	YVIAGKSVRI	TVCVNNELNW	QTIPPGMVIT
151	DENGKKKQSY	FHDFFNYAGI	HRSVMLYTTP	NTWVDDITVV	THVAQDCNHA
201	SVDWQVVANG	DVSVELRDAD	QQVVATGQGT	SGTLQVVNPH	LWQPGEGYLY
251	ELCVTAKSQT	ECDIYPLRVG	IRSVAVKGEQ	FLINHKPFYF	TGFGRHEDAD
301	LRGKGFDNVL	MVHDHALMDW	IGANSYRTSH	YPYAEEMLDW	ADEHGIVVID
351	ETAAVGFNLS	LGIGFEAGNK	PKELYSEEAV	NGETQQAHLQ	AIKELIARDK
401	NHPSVVMWSI	ANEPDTRPQG	AREYFAPLAE	ATRKLDPTRP	ITCVNVMFCD
451	AHTDTISDLF	DVLCLNRYYG	WYVQSGDLET	AEKVLEKELL	AWQEKLHQPI
501	IITEYGVDTL	AGLHSMYTDM	WSEEYQCAWL	DMYHRVFDRV	SAVVGEQVWN
551	FADFATSQGI	LRVGGNKKGI	FTRDRKPKSA	AFLLQKRWTG	MNFGEKPQQG
601	GKQ
Unformatted sequence string: 603 residues (for pasting into other applications).
Residue Number Increasing Mass Decreasing Mass
Query	Start	–	End	Observed	Mr(expt)	Mr(calc)	ppm	M	Score	Expect	Rank	U	Peptide
502	59	–	71	1654.85	1653.85	1653.8	28	0	77	3.6e-05	1Score > 45 indicates identity	U	A.DIRNYAGNVWYQR.E
											Score > 35 indicates homology
233	106	–	116	1235.54	1234.53	1234.53	6.8	1	66	0.00051	1Score > 46 indicates identity	U	M.EHQGGYTPFEA.D
											Score > 32 indicates homology
168	186	–	195	1082.64	1081.63	1081.58	48	0	70	0.00011	1Score > 43 indicates identity	U	D.DITVVTHVAQ.D
											Score > 39 indicates homology
Error distribution
Mascot: http://www.matrixscience.com/

## Sheet: Sheet5
	emPAI
psbA:AUG	1.74	100
psbA:UUG	0.63	36.2069
psbA:GUG	0.23	13.2184
	Peptides
psbA:AUG	16	100
psbA:UUG	7	43.75
psbA:GUG	3	18.75
	Seq cov
psbA:AUG	28	100
psbA:UUG	13	46.4286
psbA:GUG	5	17.8571
	emPAI	Peptides	Seq cov
psbA:AUG	100	100	100
psbA:UUG	36.2069	43.75	46.4286
psbA:GUG	13.2184	18.75	17.8571
