# Supplementary material for: Chloroplasts evolved an additional layer of translational regulation based on non-AUG start codons for proteins with different turnover rates
Source: Sci Rep. 2023 Jan 17;13:896. doi: 10.1038/s41598-022-27347-9 (PMC9845219; doi:10.1038/s41598-022-27347-9)
Supplement: Supplementary file 3 — Supplementary Information 3. [file 41598_2022_27347_MOESM3_ESM.xls]

## Sheet: Sheet1
			Supporting data for protein N-terminal identification via MS-MS
	Transplastomic tobacco plants expressing GUS under psbC promoter having GUG as start codon
Sl no	Sample details	Accession no	Description [Source]	Unique peptides (sequences)	Seq coverage	emPAI	MOWSE score	observed mass	Theoretical mass	Peptide sequences + modification	Ion score
1	psbC:GUG GluC digested	gi|556507636	beta-glucuronidase [Escherichia coli]	7	11	0.94	337	1716.05	1715.04	E.TLFNGVRPVETPTRE.I	42	Novel TIS
								1363.66	1362.65	E.NCGIDQRWWE.S	49
								881.557	880.549	E.HGIVVIDE.T	63
								1266.73	1265.73	E.TQQAHLQAIKE.L	90
								810.46	809.453	E.YFAPLAE.A	43
								1191.72	1190.71	E.KLHQPIIITE.Y	69
								1191.74	1190.73	E.KLHQPIIITE.Y	65
2	psbC:GUG Asparagine-N digested	gi|208459	beta-glucuronidase:neomycin phosphotransferase II fusion protein, partial [synthetic construct]	9	14	1.16	608	1480.59	1479.59	T.DENGKKKQSYFH.D	87
								1480.62	1479.62	T.DENGKKKQSYFH.D	99
								1197.55	1196.54	V.DDITVVTHVAQ.D	66
								1197.56	1196.56	V.DDITVVTHVAQ.D	75
								1823.81	1822.81	R.DKNHPSVVMWSIANEP.D	78
								1992.93	1991.92	F.DVLCLNRYYGWYVQSG.D	60
								1676.75	1675.74	F.DRVSAVVGEQVWNFA.D	92
								1676.81	1675.81	F.DRVSAVVGEQVWNFA.D	78
								2265.18	2264.18	A.DFATSQGILRVGGNKKGIFTR.D	82
3	psbC:GUG Trypsin digested	gi|475169	beta-glucuronidase [synthetic construct]	60	56	31.38	2919	949.526	948.518	K.KLDGLWAF.S	61
								1420.77	1419.76	K.KLDGLWAFSLDR.E	84
								821.403	820.396	K.LDGLWAF.S	39
								1292.62	1291.62	K.LDGLWAFSLDR.E	90
								1292.63	1291.63	K.LDGLWAFSLDR.E	53
								1291.54	1290.53	R.WWESALQESR.A	79
								1906.75	1905.74	R.AIAVPGSFNDQFADADIR.N	138
								1906.89	1905.88	R.AIAVPGSFNDQFADADIR.N	168
								1906.89	1905.89	R.AIAVPGSFNDQFADADIR.N	164
								1398.5	1397.5	G.SFNDQFADADIR.N	39
								1270.48	1269.47	R.NYAGNVWYQR.E	78
								1270.54	1269.53	R.NYAGNVWYQR.E	64
								1156.47	1155.46	N.YAGNVWYQR.E	42
								1037.41	1036.4	R.FDAVTHYGK.V	68
								2134.96	2133.95	K.VWVNNQEVMEHQGGYTPF.E	48
								2150.79	2149.78	K.VWVNNQEVMEHQGGYTPF.E	54
								1262.6	1261.59	F.EADVTPYVIAGK.S	109
								2029.85	2028.84	K.KQSYFHDFFNYAGIHR.S	47
								1901.86	1900.85	K.QSYFHDFFNYAGIHR.S	110
								1773.74	1772.73	Q.SYFHDFFNYAGIHR.S	62
								1523.72	1522.71	Y.FHDFFNYAGIHR.S	99
								2321.99	2320.98	R.DADQQVVATGQGTSGTLQVVNPH.L	181
								2027.03	2026.03	H.LWQPGEGYLYELCVTAK.S	46
								1381.56	1380.56	K.SQTECDIYPLR.V	73
								1085.48	1084.47	K.GEQFLINHK.P	63
								1329.6	1328.59	K.GEQFLINHKPF.Y	70
								1639.84	1638.83	K.GEQFLINHKPFYF.T	91
								1944.85	1943.85	K.GEQFLINHKPFYFTGF.G	120
								1944.9	1943.89	K.GEQFLINHKPFYFTGF.G	61
								2158.11	2157.1	K.GEQFLINHKPFYFTGFGR.H	93
								1356.59	1355.59	N.HKPFYFTGFGR.H	38
								1091.47	1090.47	K.PFYFTGFGR.H	75
								1091.49	1090.48	K.PFYFTGFGR.H	57
								847.342	846.335	F.YFTGFGR.H	41
								2677.22	2676.21	K.GFDNVLMVHDHALMDWIGANSYR.T	38
								2693.24	2692.23	K.GFDNVLMVHDHALMDWIGANSYR.T	45
								1517.72	1516.72	F.SLSLGIGFEAGNKPK.E	120
								1517.77	1516.76	F.SLSLGIGFEAGNKPK.E	56
								1117.49	1116.49	L.GIGFEAGNKPK.E	62
								1804.62	1803.62	K.ELYSEEAVNGETQQAH.L	126
								2357.93	2356.92	K.ELYSEEAVNGETQQAHLQAIK.E	118
								2705.09	2704.08	R.DKNHPSVVMWSIANEPDTRPQGAR.E	41
								2705.14	2704.14	R.DKNHPSVVMWSIANEPDTRPQGAR.E	50
								2705.16	2704.16	R.DKNHPSVVMWSIANEPDTRPQGAR.E	53
								2721.23	2720.22	R.DKNHPSVVMWSIANEPDTRPQGAR.E	56
								2462.07	2461.06	K.NHPSVVMWSIANEPDTRPQGAR.E	41
								2478.12	2477.12	K.NHPSVVMWSIANEPDTRPQGAR.E	36
								1267.58	1266.57	R.EYFAPLAEATR.K	79
								1781.93	1780.92	H.TDTISDLFDVLCLNR.Y	58
								1016.47	1015.46	K.ELLAWQEK.L	67
								1226.56	1225.55	K.LHQPIIITEY.G	79
								1952.92	1951.91	K.LHQPIIITEYGVDTLAGL.H	50
								2090.18	2089.17	K.LHQPIIITEYGVDTLAGLH.S	145
								2308.03	2307.02	K.LHQPIIITEYGVDTLAGLHSM.Y	57
								2308.12	2307.11	K.LHQPIIITEYGVDTLAGLHSM.Y	123
								2324.14	2323.13	K.LHQPIIITEYGVDTLAGLHSM.Y	54
								2494.21	2493.2	R.VSAVVGEQVWNFADFATSQGILR.V	55
								2494.33	2493.32	R.VSAVVGEQVWNFADFATSQGILR.V	100
								1439.72	1438.72	W.NFADFATSQGILR.V	50
								877.433	876.426	K.SAAFLLQK.R	47

## Sheet: Sheet2
	Mascot Search Results
	Protein View
	Match to: NEW_GTG Score: 337
	21032016 GVRPV|ICGEB|SK-VSR
	Found in search of DATA.TXT
	Nominal mass (Mr): 71101; Calculated pI value: 5.38
	NCBI BLAST search of NEW_GTG against nr
	Unformatted sequence string for pasting into other applications
	Fixed modifications: Carbamidomethyl (C)
	Variable modifications: Oxidation (M)
	Cleavage by V8-E: cuts C-term side of EZ	unless	next	residue	is	P
	Sequence Coverage: 11%
	Matched	peptides	shown	in	Bold	Red
	1	MKTLYSLRRF	YHVETLFNGV	RPVETPTREI	KKLDGLWAFS	LDRENCGIDQ
	51	RWWESALQES	RAIAVPGSFN	DQFADADIRN	YAGNVWYQRE	VFIPKGWAGQ
	101	RIVLRFDAVT	HYGKVWVNNQ	EVMEHQGGYT	PFEADVTPYV	IAGKSVRITV
	151	CVNNELNWQT	IPPGMVITDE	NGKKKQSYFH	DFFNYAGIHR	SVMLYTTPNT
	201	WVDDITVVTH	VAQDCNHASV	DWQVVANGDV	SVELRDADQQ	VVATGQGTSG
	251	TLQVVNPHLW	QPGEGYLYEL	CVTAKSQTEC	DIYPLRVGIR	SVAVKGEQFL
	301	INHKPFYFTG	FGRHEDADLR	GKGFDNVLMV	HDHALMDWIG	ANSYRTSHYP
	351	YAEEMLDWAD	EHGIVVIDET	AAVGFSLSLG	IGFEAGNKPK	ELYSEEAVNG
	401	ETQQAHLQAI	KELIARDKNH	PSVVMWSIAN	EPDTRPQGAR	EYFAPLAEAT
	451	RKLDPTRPIT	CVNVMFCDAH	TDTISDLFDV	LCLNRYYGWY	VQSGDLETAE
	501	KVLEKELLAW	QEKLHQPIII	TEYGVDTLAG	LHSMYTDMWS	EEYQCAWLDM
	551	YHRVFDRVSA	VVGEQVWNFA	DFATSQGILR	VGGNKKGIFT	RDRKPKSAAF
	601	LLQKRWTGMN	FGEKPQQGGK	Q
	Residue Number Increasing Mass Decreasing Mass
	Start	-	End	Observed	Mr(expt)	Mr(calc)	ppm	Miss	Sequence
	15	-	29	1716.05	1715.04	1714.9	80	1	E.TLFNGVRPVETPTRE.I (Ions score 42)
	45	-	54	1363.6	1362.59	1362.58	13	0	E.NCGIDQRWWE.S (Ions score 3)
	45	-	54	1363.66	1362.65	1362.58	56	0	E.NCGIDQRWWE.S (Ions score 49)
	125	-	133	1035.53	1034.52	1034.45	73	0	E.HQGGYTPFE.A (Ions score 6)
	362	-	369	881.557	880.549	880.465	95	0	E.HGIVVIDE.T (Ions score 63)
	402	-	412	1266.73	1265.73	1265.67	42	0	E.TQQAHLQAIKE.L (Ions score 90)
	442	-	448	810.46	809.453	809.396	71	0	E.YFAPLAE.A (Ions score 43)
	513	-	522	1191.72	1190.71	1190.7	5	0	E.KLHQPIIITE.Y (Ions score 69)
	513	-	522	1191.74	1190.73	1190.7	24	0	E.KLHQPIIITE.Y (Ions score 65)
	Error Distribution
	No	report	text	found	using	parse	rule	9
	Mascot: http://www.matrixscience.com/
Start	-	End	Observed	Mr(expt)	Mr(calc)	ppm	Miss	Sequence
	15	-	29	1716.05	1715.04	1714.9	80	1	E.TLFNGVRPVETPTRE.I	(Ions	score	42)
	45	-	54	1363.6	1362.59	1362.58	13	0	E.NCGIDQRWWE.S	(Ions	score	3)
	45	-	54	1363.66	1362.65	1362.58	56	0	E.NCGIDQRWWE.S	(Ions	score	49)
	125	-	133	1035.53	1034.52	1034.45	73	0	E.HQGGYTPFE.A	(Ions	score	6)
	362	-	369	881.557	880.549	880.465	95	0	E.HGIVVIDE.T	(Ions	score	63)
	402	-	412	1266.73	1265.73	1265.67	42	0	E.TQQAHLQAIKE.L	(Ions	score	90)
	442	-	448	810.46	809.453	809.396	71	0	E.YFAPLAE.A	(Ions	score	43)
	513	-	522	1191.72	1190.71	1190.7	5	0	E.KLHQPIIITE.Y	(Ions	score	69)
	513	-	522	1191.74	1190.73	1190.7	24	0	E.KLHQPIIITE.Y	(Ions	score	65)

## Sheet: Sheet3
Mascot Search Results
Protein View
Match to: NEW_GTG Score: 608
21032016 GVRPV|ICGEB|SK-VSR
Found in search of DATA.TXT
Nominal mass (Mr): 71101; Calculated pI value: 5.38
NCBI BLAST search of NEW_GTG against nr
Unformatted sequence string for pasting into other applications
Fixed modifications: Carbamidomethyl (C)
Variable modifications: Oxidation (M)
Cleavage by Asp-N: cuts N-term side of BD
Sequence Coverage: 14%
Matched	peptides	shown	in	Bold	Red
1	MKTLYSLRRF	YHVETLFNGV	RPVETPTREI	KKLDGLWAFS	LDRENCGIDQ
51	RWWESALQES	RAIAVPGSFN	DQFADADIRN	YAGNVWYQRE	VFIPKGWAGQ
101	RIVLRFDAVT	HYGKVWVNNQ	EVMEHQGGYT	PFEADVTPYV	IAGKSVRITV
151	CVNNELNWQT	IPPGMVITDE	NGKKKQSYFH	DFFNYAGIHR	SVMLYTTPNT
201	WVDDITVVTH	VAQDCNHASV	DWQVVANGDV	SVELRDADQQ	VVATGQGTSG
251	TLQVVNPHLW	QPGEGYLYEL	CVTAKSQTEC	DIYPLRVGIR	SVAVKGEQFL
301	INHKPFYFTG	FGRHEDADLR	GKGFDNVLMV	HDHALMDWIG	ANSYRTSHYP
351	YAEEMLDWAD	EHGIVVIDET	AAVGFSLSLG	IGFEAGNKPK	ELYSEEAVNG
401	ETQQAHLQAI	KELIARDKNH	PSVVMWSIAN	EPDTRPQGAR	EYFAPLAEAT
451	RKLDPTRPIT	CVNVMFCDAH	TDTISDLFDV	LCLNRYYGWY	VQSGDLETAE
501	KVLEKELLAW	QEKLHQPIII	TEYGVDTLAG	LHSMYTDMWS	EEYQCAWLDM
551	YHRVFDRVSA	VVGEQVWNFA	DFATSQGILR	VGGNKKGIFT	RDRKPKSAAF
601	LLQKRWTGMN	FGEKPQQGGK	Q
Residue Number Increasing Mass Decreasing Mass
Start	-	End	Observed	Mr(expt)	Mr(calc)	ppm	Miss	Sequence
169	-	180	1480.59	1479.59	1479.71	-83	0	T.DENGKKKQSYFH.D (Ions score 87)
169	-	180	1480.62	1479.62	1479.71	-63	0	T.DENGKKKQSYFH.D (Ions score 99)
203	-	213	1197.55	1196.54	1196.6	-50	1	V.DDITVVTHVAQ.D (Ions score 66)
203	-	213	1197.56	1196.56	1196.6	-40	1	V.DDITVVTHVAQ.D (Ions score 75)
417	-	432	1823.81	1822.81	1822.87	-33	0	R.DKNHPSVVMWSIANEP.D (Ions score 78)
479	-	494	1992.93	1991.92	1991.92	2	0	F.DVLCLNRYYGWYVQSG.D (Ions score 60)
556	-	570	1676.75	1675.74	1675.83	-56	0	F.DRVSAVVGEQVWNFA.D (Ions score 92)
556	-	570	1676.81	1675.81	1675.83	-16	0	F.DRVSAVVGEQVWNFA.D (Ions score 78)
571	-	591	2265.18	2264.18	2264.24	-27	0	A.DFATSQGILRVGGNKKGIFTR.D (Ions score 82)
Error Distribution
No	report	text	found	using	parse	rule	9
Mascot: http://www.matrixscience.com/
	Start	-	End	Observed	Mr(expt)	Mr(calc)	ppm	Miss	Sequence
		169	-	180	1480.59	1479.59	1479.71	-83	0	T.DENGKKKQSYFH.D	(Ions	score	87)
		169	-	180	1480.62	1479.62	1479.71	-63	0	T.DENGKKKQSYFH.D	(Ions	score	99)
		203	-	213	1197.55	1196.54	1196.6	-50	1	V.DDITVVTHVAQ.D	(Ions	score	66)
		203	-	213	1197.56	1196.56	1196.6	-40	1	V.DDITVVTHVAQ.D	(Ions	score	75)
		417	-	432	1823.81	1822.81	1822.87	-33	0	R.DKNHPSVVMWSIANEP.D	(Ions	score	78)
		479	-	494	1992.93	1991.92	1991.92	2	0	F.DVLCLNRYYGWYVQSG.D	(Ions	score	60)
		556	-	570	1676.75	1675.74	1675.83	-56	0	F.DRVSAVVGEQVWNFA.D	(Ions	score	92)
		556	-	570	1676.81	1675.81	1675.83	-16	0	F.DRVSAVVGEQVWNFA.D	(Ions	score	78)
		571	-	591	2265.18	2264.18	2264.24	-27	0	A.DFATSQGILRVGGNKKGIFTR.D	(Ions	score	82)

## Sheet: Sheet4
Mascot Search Results
Protein View
Match to: pVSR Score: 2919
326 GUS |ICGEBSK-VSR|
Found in search of DATA.TXT
Nominal mass (Mr): 68876; Calculated pI value: 5.24
NCBI BLAST search of pVSR against nr
Unformatted sequence string for pasting into other applications
Fixed modifications: Carbamidomethyl (C)
Variable modifications: Oxidation (M)
Semi-specific cleavage, (peptide can be non-specific at one terminus only)
Cleavage by SemiTrypsin: cuts C-term side of KR unless next residue is P
Sequence Coverage: 56%
Matched	peptides	shown	in	Bold	Red
1	MVRPVETPTR	EIKKLDGLWA	FSLDRENCGI	DQRWWESALQ	ESRAIAVPGS
51	FNDQFADADI	RNYAGNVWYQ	REVFIPKGWA	GQRIVLRFDA	VTHYGKVWVN
101	NQEVMEHQGG	YTPFEADVTP	YVIAGKSVRI	TVCVNNELNW	QTIPPGMVIT
151	DENGKKKQSY	FHDFFNYAGI	HRSVMLYTTP	NTWVDDITVV	THVAQDCNHA
201	SVDWQVVANG	DVSVELRDAD	QQVVATGQGT	SGTLQVVNPH	LWQPGEGYLY
251	ELCVTAKSQT	ECDIYPLRVG	IRSVAVKGEQ	FLINHKPFYF	TGFGRHEDAD
301	LRGKGFDNVL	MVHDHALMDW	IGANSYRTSH	YPYAEEMLDW	ADEHGIVVID
351	ETAAVGFSLS	LGIGFEAGNK	PKELYSEEAV	NGETQQAHLQ	AIKELIARDK
401	NHPSVVMWSI	ANEPDTRPQG	AREYFAPLAE	ATRKLDPTRP	ITCVNVMFCD
451	AHTDTISDLF	DVLCLNRYYG	WYVQSGDLET	AEKVLEKELL	AWQEKLHQPI
501	IITEYGVDTL	AGLHSMYTDM	WSEEYQCAWL	DMYHRVFDRV	SAVVGEQVWN
551	FADFATSQGI	LRVGGNKKGI	FTRDRKPKSA	AFLLQKRWTG	MNFGEKPQQG
601	GKQ
Residue Number Increasing Mass Decreasing Mass
Start	-	End	Observed	Mr(expt)	Mr(calc)	ppm	Miss	Sequence
14	-	21	949.526	948.518	948.507	12	1	K.KLDGLWAF.S (Ions score 61)
14	-	25	1420.77	1419.76	1419.75	6	1	K.KLDGLWAFSLDR.E (Ions score 84)
15	-	21	821.403	820.396	820.412	-20	0	K.LDGLWAF.S (Ions score 39)
15	-	25	1292.62	1291.62	1291.66	-31	0	K.LDGLWAFSLDR.E (Ions score 90)
15	-	25	1292.63	1291.63	1291.66	-23	0	K.LDGLWAFSLDR.E (Ions score 53)
34	-	43	1291.54	1290.53	1290.6	-55	0	R.WWESALQESR.A (Ions score 79)
44	-	61	1906.75	1905.74	1905.92	-96	0	R.AIAVPGSFNDQFADADIR.N (Ions score 138)
44	-	61	1906.89	1905.88	1905.92	-22	0	R.AIAVPGSFNDQFADADIR.N (Ions score 168)
44	-	61	1906.89	1905.89	1905.92	-19	0	R.AIAVPGSFNDQFADADIR.N (Ions score 164)
50	-	61	1398.5	1397.5	1397.62	-89	0	G.SFNDQFADADIR.N (Ions score 39)
62	-	71	1270.48	1269.47	1269.59	-95	0	R.NYAGNVWYQR.E (Ions score 78)
62	-	71	1270.54	1269.53	1269.59	-43	0	R.NYAGNVWYQR.E (Ions score 64)
63	-	71	1156.47	1155.46	1155.55	-76	0	N.YAGNVWYQR.E (Ions score 42)
88	-	96	1037.41	1036.4	1036.5	-90	0	R.FDAVTHYGK.V (Ions score 68)
97	-	114	2134.96	2133.95	2133.96	-3	0	K.VWVNNQEVMEHQGGYTPF.E (Ions score 48)
97	-	114	2150.79	2149.78	2149.95	-78	0	K.VWVNNQEVMEHQGGYTPF.E Oxidation (M) (Ions score 54)
115	-	126	1262.6	1261.59	1261.66	-51	0	F.EADVTPYVIAGK.S (Ions score 109)
157	-	172	2029.85	2028.84	2028.96	-59	1	K.KQSYFHDFFNYAGIHR.S (Ions score 47)
158	-	172	1901.86	1900.85	1900.86	-6	0	K.QSYFHDFFNYAGIHR.S (Ions score 110)
159	-	172	1773.74	1772.73	1772.81	-41	0	Q.SYFHDFFNYAGIHR.S (Ions score 62)
161	-	172	1523.72	1522.71	1522.71	0	0	Y.FHDFFNYAGIHR.S (Ions score 99)
218	-	240	2321.99	2320.98	2321.12	-60	0	R.DADQQVVATGQGTSGTLQVVNPH.L (Ions score 181)
241	-	257	2027.03	2026.03	2025.99	20	0	H.LWQPGEGYLYELCVTAK.S (Ions score 46)
258	-	268	1381.56	1380.56	1380.63	-56	0	K.SQTECDIYPLR.V (Ions score 73)
278	-	286	1085.48	1084.47	1084.57	-84	0	K.GEQFLINHK.P (Ions score 63)
278	-	288	1329.6	1328.59	1328.69	-70	0	K.GEQFLINHKPF.Y (Ions score 70)
278	-	290	1639.84	1638.83	1638.82	7	0	K.GEQFLINHKPFYF.T (Ions score 91)
278	-	293	1944.85	1943.85	1943.96	-57	0	K.GEQFLINHKPFYFTGF.G (Ions score 120)
278	-	293	1944.9	1943.89	1943.96	-34	0	K.GEQFLINHKPFYFTGF.G (Ions score 61)
278	-	295	2158.11	2157.1	2157.08	10	0	K.GEQFLINHKPFYFTGFGR.H (Ions score 93)
285	-	295	1356.59	1355.59	1355.68	-67	0	N.HKPFYFTGFGR.H (Ions score 38)
287	-	295	1091.47	1090.47	1090.52	-52	0	K.PFYFTGFGR.H (Ions score 75)
287	-	295	1091.49	1090.48	1090.52	-35	0	K.PFYFTGFGR.H (Ions score 57)
289	-	295	847.342	846.335	846.403	-79	0	F.YFTGFGR.H (Ions score 41)
305	-	327	2677.22	2676.21	2676.22	-4	0	K.GFDNVLMVHDHALMDWIGANSYR.T Oxidation (M) (Ions score 38)
305	-	327	2693.24	2692.23	2692.22	6	0	K.GFDNVLMVHDHALMDWIGANSYR.T 2 Oxidation (M) (Ions score 45)
358	-	372	1517.72	1516.72	1516.82	-71	0	F.SLSLGIGFEAGNKPK.E (Ions score 120)
358	-	372	1517.77	1516.76	1516.82	-42	0	F.SLSLGIGFEAGNKPK.E (Ions score 56)
362	-	372	1117.49	1116.49	1116.59	-95	0	L.GIGFEAGNKPK.E (Ions score 62)
373	-	388	1804.62	1803.62	1803.79	-97	0	K.ELYSEEAVNGETQQAH.L (Ions score 126)
373	-	393	2357.93	2356.92	2357.15	-97	0	K.ELYSEEAVNGETQQAHLQAIK.E (Ions score 118)
399	-	422	2705.09	2704.08	2704.31	-85	1	R.DKNHPSVVMWSIANEPDTRPQGAR.E (Ions score 41)
399	-	422	2705.14	2704.14	2704.31	-66	1	R.DKNHPSVVMWSIANEPDTRPQGAR.E (Ions score 50)
399	-	422	2705.16	2704.16	2704.31	-59	1	R.DKNHPSVVMWSIANEPDTRPQGAR.E (Ions score 53)
399	-	422	2721.23	2720.22	2720.31	-31	1	R.DKNHPSVVMWSIANEPDTRPQGAR.E Oxidation (M) (Ions score 56)
401	-	422	2462.07	2461.06	2461.19	-53	0	K.NHPSVVMWSIANEPDTRPQGAR.E (Ions score 41)
401	-	422	2478.12	2477.12	2477.19	-29	0	K.NHPSVVMWSIANEPDTRPQGAR.E Oxidation (M) (Ions score 36)
423	-	433	1267.58	1266.57	1266.62	-40	0	R.EYFAPLAEATR.K (Ions score 79)
453	-	467	1781.93	1780.92	1780.87	33	0	H.TDTISDLFDVLCLNR.Y (Ions score 58)
488	-	495	1016.47	1015.46	1015.53	-73	0	K.ELLAWQEK.L (Ions score 67)
496	-	505	1226.56	1225.55	1225.67	-99	0	K.LHQPIIITEY.G (Ions score 79)
496	-	513	1952.92	1951.91	1952.06	-78	0	K.LHQPIIITEYGVDTLAGL.H (Ions score 50)
496	-	514	2090.18	2089.17	2089.12	25	0	K.LHQPIIITEYGVDTLAGLH.S (Ions score 145)
496	-	516	2308.03	2307.02	2307.19	-75	0	K.LHQPIIITEYGVDTLAGLHSM.Y (Ions score 57)
496	-	516	2308.12	2307.11	2307.19	-36	0	K.LHQPIIITEYGVDTLAGLHSM.Y (Ions score 123)
496	-	516	2324.14	2323.13	2323.19	-25	0	K.LHQPIIITEYGVDTLAGLHSM.Y Oxidation (M) (Ions score 54)
540	-	562	2494.21	2493.2	2493.27	-25	0	R.VSAVVGEQVWNFADFATSQGILR.V (Ions score 55)
540	-	562	2494.33	2493.32	2493.27	22	0	R.VSAVVGEQVWNFADFATSQGILR.V (Ions score 100)
550	-	562	1439.72	1438.72	1438.72	-3	0	W.NFADFATSQGILR.V (Ions score 50)
579	-	586	877.433	876.426	876.507	-92	0	K.SAAFLLQK.R (Ions score 47)
Error	Di	stributi	on
No rep	or	t text f	ound usin	g parse rule	9
Mascot: http://www.matrixscience.com/
		Start	-	End	Observed	Mr(expt)	Mr(calc)	ppm	Miss	Sequence
		14	-	21	949.526	948.518	948.507	12	1	K.KLDGLWAF.S	(Ions	score	61)
		14	-	25	1420.77	1419.76	1419.75	6	1	K.KLDGLWAFSLDR.E	(Ions	score	84)
		15	-	21	821.403	820.396	820.412	-20	0	K.LDGLWAF.S	(Ions	score	39)
		15	-	25	1292.62	1291.62	1291.66	-31	0	K.LDGLWAFSLDR.E	(Ions	score	90)
		15	-	25	1292.63	1291.63	1291.66	-23	0	K.LDGLWAFSLDR.E	(Ions	score	53)
		34	-	43	1291.54	1290.53	1290.6	-55	0	R.WWESALQESR.A	(Ions	score	79)
		44	-	61	1906.75	1905.74	1905.92	-96	0	R.AIAVPGSFNDQFADADIR.N	(Ions	score	138)
		44	-	61	1906.89	1905.88	1905.92	-22	0	R.AIAVPGSFNDQFADADIR.N	(Ions	score	168)
		44	-	61	1906.89	1905.89	1905.92	-19	0	R.AIAVPGSFNDQFADADIR.N	(Ions	score	164)
		50	-	61	1398.5	1397.5	1397.62	-89	0	G.SFNDQFADADIR.N	(Ions	score	39)
		62	-	71	1270.48	1269.47	1269.59	-95	0	R.NYAGNVWYQR.E	(Ions	score	78)
		62	-	71	1270.54	1269.53	1269.59	-43	0	R.NYAGNVWYQR.E	(Ions	score	64)
		63	-	71	1156.47	1155.46	1155.55	-76	0	N.YAGNVWYQR.E	(Ions	score	42)
		88	-	96	1037.41	1036.4	1036.5	-90	0	R.FDAVTHYGK.V	(Ions	score	68)
		97	-	114	2134.96	2133.95	2133.96	-3	0	K.VWVNNQEVMEHQGGYTPF.E	(Ions	score	48)
		97	-	114	2150.79	2149.78	2149.95	-78	0	K.VWVNNQEVMEHQGGYTPF.E	Oxidation	(M)	(Ions	score	54)
		115	-	126	1262.6	1261.59	1261.66	-51	0	F.EADVTPYVIAGK.S	(Ions	score	109)
		157	-	172	2029.85	2028.84	2028.96	-59	1	K.KQSYFHDFFNYAGIHR.S	(Ions	score	47)
		158	-	172	1901.86	1900.85	1900.86	-6	0	K.QSYFHDFFNYAGIHR.S	(Ions	score	110)
		159	-	172	1773.74	1772.73	1772.81	-41	0	Q.SYFHDFFNYAGIHR.S	(Ions	score	62)
		161	-	172	1523.72	1522.71	1522.71	0	0	Y.FHDFFNYAGIHR.S	(Ions	score	99)
		218	-	240	2321.99	2320.98	2321.12	-60	0	R.DADQQVVATGQGTSGTLQVVNPH.L	(Ions	score	181)
		241	-	257	2027.03	2026.03	2025.99	20	0	H.LWQPGEGYLYELCVTAK.S	(Ions	score	46)
		258	-	268	1381.56	1380.56	1380.63	-56	0	K.SQTECDIYPLR.V	(Ions	score	73)
		278	-	286	1085.48	1084.47	1084.57	-84	0	K.GEQFLINHK.P	(Ions	score	63)
		278	-	288	1329.6	1328.59	1328.69	-70	0	K.GEQFLINHKPF.Y	(Ions	score	70)
		278	-	290	1639.84	1638.83	1638.82	7	0	K.GEQFLINHKPFYF.T	(Ions	score	91)
		278	-	293	1944.85	1943.85	1943.96	-57	0	K.GEQFLINHKPFYFTGF.G	(Ions	score	120)
		278	-	293	1944.9	1943.89	1943.96	-34	0	K.GEQFLINHKPFYFTGF.G	(Ions	score	61)
		278	-	295	2158.11	2157.1	2157.08	10	0	K.GEQFLINHKPFYFTGFGR.H	(Ions	score	93)
		285	-	295	1356.59	1355.59	1355.68	-67	0	N.HKPFYFTGFGR.H	(Ions	score	38)
		287	-	295	1091.47	1090.47	1090.52	-52	0	K.PFYFTGFGR.H	(Ions	score	75)
		287	-	295	1091.49	1090.48	1090.52	-35	0	K.PFYFTGFGR.H	(Ions	score	57)
		289	-	295	847.342	846.335	846.403	-79	0	F.YFTGFGR.H	(Ions	score	41)
		305	-	327	2677.22	2676.21	2676.22	-4	0	K.GFDNVLMVHDHALMDWIGANSYR.T	Oxidation	(M)	(Ions	score	38)
		305	-	327	2693.24	2692.23	2692.22	6	0	K.GFDNVLMVHDHALMDWIGANSYR.T	2	Oxidation	(M)	(Ions	score	45)
		358	-	372	1517.72	1516.72	1516.82	-71	0	F.SLSLGIGFEAGNKPK.E	(Ions	score	120)
		358	-	372	1517.77	1516.76	1516.82	-42	0	F.SLSLGIGFEAGNKPK.E	(Ions	score	56)
		362	-	372	1117.49	1116.49	1116.59	-95	0	L.GIGFEAGNKPK.E	(Ions	score	62)
		373	-	388	1804.62	1803.62	1803.79	-97	0	K.ELYSEEAVNGETQQAH.L	(Ions	score	126)
		373	-	393	2357.93	2356.92	2357.15	-97	0	K.ELYSEEAVNGETQQAHLQAIK.E	(Ions	score	118)
		399	-	422	2705.09	2704.08	2704.31	-85	1	R.DKNHPSVVMWSIANEPDTRPQGAR.E	(Ions	score	41)
		399	-	422	2705.14	2704.14	2704.31	-66	1	R.DKNHPSVVMWSIANEPDTRPQGAR.E	(Ions	score	50)
		399	-	422	2705.16	2704.16	2704.31	-59	1	R.DKNHPSVVMWSIANEPDTRPQGAR.E	(Ions	score	53)
		399	-	422	2721.23	2720.22	2720.31	-31	1	R.DKNHPSVVMWSIANEPDTRPQGAR.E	Oxidation	(M)	(Ions	score	56)
		401	-	422	2462.07	2461.06	2461.19	-53	0	K.NHPSVVMWSIANEPDTRPQGAR.E	(Ions	score	41)
		401	-	422	2478.12	2477.12	2477.19	-29	0	K.NHPSVVMWSIANEPDTRPQGAR.E	Oxidation	(M)	(Ions	score	36)
		423	-	433	1267.58	1266.57	1266.62	-40	0	R.EYFAPLAEATR.K	(Ions	score	79)
		453	-	467	1781.93	1780.92	1780.87	33	0	H.TDTISDLFDVLCLNR.Y	(Ions	score	58)
		488	-	495	1016.47	1015.46	1015.53	-73	0	K.ELLAWQEK.L	(Ions	score	67)
		496	-	505	1226.56	1225.55	1225.67	-99	0	K.LHQPIIITEY.G	(Ions	score	79)
		496	-	513	1952.92	1951.91	1952.06	-78	0	K.LHQPIIITEYGVDTLAGL.H	(Ions	score	50)
		496	-	514	2090.18	2089.17	2089.12	25	0	K.LHQPIIITEYGVDTLAGLH.S	(Ions	score	145)
		496	-	516	2308.03	2307.02	2307.19	-75	0	K.LHQPIIITEYGVDTLAGLHSM.Y	(Ions	score	57)
		496	-	516	2308.12	2307.11	2307.19	-36	0	K.LHQPIIITEYGVDTLAGLHSM.Y	(Ions	score	123)
		496	-	516	2324.14	2323.13	2323.19	-25	0	K.LHQPIIITEYGVDTLAGLHSM.Y	Oxidation	(M)	(Ions	score	54)
		540	-	562	2494.21	2493.2	2493.27	-25	0	R.VSAVVGEQVWNFADFATSQGILR.V	(Ions	score	55)
		540	-	562	2494.33	2493.32	2493.27	22	0	R.VSAVVGEQVWNFADFATSQGILR.V	(Ions	score	100)
		550	-	562	1439.72	1438.72	1438.72	-3	0	W.NFADFATSQGILR.V	(Ions	score	50)
		579	-	586	877.433	876.426	876.507	-92	0	K.SAAFLLQK.R	(Ions	score	47)
